# Supplementary material for: Interpreting SNP heritability in admixed populations
Source: Genetics. 2025 May 22;230(4):iyaf100. doi: 10.1093/genetics/iyaf100 (PMC12273224; doi:10.1093/genetics/iyaf100)
Supplement: iyaf100_Supplementary_Data [file iyaf100_supplementary_data.zip]

Archive with 2 entries (2 files):
- Supplemental_Material_GENETICS-2025-308022.pdf
- Table_S1_GENETICS-2025-308022.xlsx
